# Supplementary material for: Association between pertussis vaccination in infancy and childhood asthma: A population-based record linkage cohort study
Source: PLoS One. 2023 Oct 4;18(10):e0291483. doi: 10.1371/journal.pone.0291483 (PMC10550153; doi:10.1371/journal.pone.0291483)
Supplement: S2 Fig — (A) Time-to-first hospitalization for asthma among children born in New South Wales or Western Australia between 1997 and 1999 stratified by state of birth. wP as a first dose versus aP as a first dose. wP: whole-cell pertussis vaccine. aP: acellular pertussis vaccine. (B) Number at risk table. This figure was generated in R using the tidyverse core packages, as well as the survival and survminer libraries [1–4]. 1R Core Team. R: A Language and Environment for Statistical Computing [Internet]. Vienna, Austria: R Foundation for Statistical Computing; 2022. Available from: https://www.R-project.org/. 2Wickham H, Averick M, Bryan J, Chang W, D’Agostino McGowan L, François R, Müller K et al. Welcome to the tidyverse. J. Open Source Softw. 2019; 4(43), 1686. doi:10.21105/joss.01686. 3Therneau T. A package for survival analysis in R [Internet]. R package version 3.5–5. Available from: https://CRAN.R-project.org/package=survival. 4Kassambara A, Kosinski M, Przemyslaw B. survminer: Drawing Survival Curves using ’ggplot2’. R package version 0.4.9. [Internet]. 2021. Available from: https://CRAN.R-project.org/package=survminer . (ZIP) [file pone.0291483.s019.zip]

Archive with 2 entries (2 files):
- S2_Figure_panel_B.tif
- S2_Figure_panel_A.tif
