# Supplementary material for: Association between pertussis vaccination in infancy and childhood asthma: A population-based record linkage cohort study
Source: PLoS One. 2023 Oct 4;18(10):e0291483. doi: 10.1371/journal.pone.0291483 (PMC10550153; doi:10.1371/journal.pone.0291483)
Supplement: S1 File — (ZIP) [file pone.0291483.s020.zip]

Archive with 2 entries (2 files):
- S1_supporting_Information_B.html
- S1_Supporting_Information_A.html
